# Supplementary material for: TCDD-Induced Allosteric Perturbation of the AhR:ARNT Binding to DNA
Source: Int J Mol Sci. 2023 May 26;24(11):9339. doi: 10.3390/ijms24119339 (PMC10253319; doi:10.3390/ijms24119339)
Supplement: Supplementary file 1 [file ijms-24-09339-s001.zip]

Archive with 1 entries (1 files):
- ijms-2357785-supplementary.pdf
